# Supplementary material for: Transdiagnostic Perspective of Impulsivity and Compulsivity in Obesity: From Cognitive Profile to Self-Reported Dimensions in Clinical Samples with and without Diabetes
Source: Nutrients. 2021 Dec 10;13(12):4426. doi: 10.3390/nu13124426 (PMC8707121; doi:10.3390/nu13124426)
Supplement: Supplementary file 1 [file nutrients-13-04426-s001.zip]

Archive with 1 entries (1 files):
- nutrients-1457662-supplementary.pdf
